# Supplementary material for: ﻿Campanophyllummicrosporum (Agaricales, Agaricomycetes), Caloceramultiramosa, and Dacrymycesnaematelioides (Dacrymycetales, Dacrymycetes), three new species from Yunnan Province, southwestern China
Source: MycoKeys. 2024 Aug 13;107:327–50. doi: 10.3897/mycokeys.107.125571 (PMC11336384; doi:10.3897/mycokeys.107.125571)
Supplement: XML Treatment for Campanophyllum microsporum [file mycokeys.107.125571-treatment1.xml]

<!DOCTYPE tp:taxon-treatment
  PUBLIC "-//TaxonX//DTD Taxonomic Treatment Publishing DTD v0 20100105//EN" "tax-treatment-NSO.dtd">
<tp:taxon-treatment xmlns:tp="http://www.plazi.org/taxpub"><tp:treatment-meta><kwd-group><label>Taxon classification</label><kwd>
                <named-content content-type="kingdom">Fungi</named-content>
              </kwd><kwd>
                <named-content content-type="order">Agaricales</named-content>
              </kwd><kwd>
                <named-content content-type="family">Cyphellaceae</named-content>
              </kwd></kwd-group><mixed-citation publication-type="journal"><person-group><name><surname>Ma</surname><given-names>Yuan-Hao</given-names></name><name><surname>Liu</surname><given-names>Ping</given-names></name><name><surname>Chai</surname><given-names>Hong-Mei</given-names></name><name><surname>Zeng</surname><given-names>Min</given-names></name><name><surname>Guo</surname><given-names>Yi-Yun</given-names></name><name><surname>Chen</surname><given-names>Wei-Min</given-names></name><name><surname>Zhao</surname><given-names>Yong-Chang</given-names></name></person-group><article-title>﻿<italic><tp:taxon-name><tp:taxon-name-part taxon-name-part-type="genus" reg="Campanophyllum">Campanophyllum</tp:taxon-name-part><tp:taxon-name-part taxon-name-part-type="species" reg="microsporum">microsporum</tp:taxon-name-part></tp:taxon-name></italic> (<tp:taxon-name><tp:taxon-name-part taxon-name-part-type="order">Agaricales</tp:taxon-name-part></tp:taxon-name>, <tp:taxon-name><tp:taxon-name-part taxon-name-part-type="class">Agaricomycetes</tp:taxon-name-part></tp:taxon-name>), <italic><tp:taxon-name><tp:taxon-name-part taxon-name-part-type="genus" reg="Calocera">Calocera</tp:taxon-name-part><tp:taxon-name-part taxon-name-part-type="species" reg="multiramosa">multiramosa</tp:taxon-name-part></tp:taxon-name></italic>, and <italic><tp:taxon-name><tp:taxon-name-part taxon-name-part-type="genus" reg="Dacrymyces">Dacrymyces</tp:taxon-name-part><tp:taxon-name-part taxon-name-part-type="species" reg="naematelioides">naematelioides</tp:taxon-name-part></tp:taxon-name></italic> (<tp:taxon-name><tp:taxon-name-part taxon-name-part-type="order">Dacrymycetales</tp:taxon-name-part></tp:taxon-name>, <tp:taxon-name><tp:taxon-name-part taxon-name-part-type="class">Dacrymycetes</tp:taxon-name-part></tp:taxon-name>), three new species from Yunnan Province, southwestern China</article-title><source>MycoKeys</source><day>13</day><month>08</month><year>2024</year><volume>107</volume><fpage>327</fpage><lpage>350</lpage><pub-id pub-id-type="doi">10.3897/mycokeys.107.125571</pub-id></mixed-citation></tp:treatment-meta><tp:nomenclature><label>﻿</label><tp:taxon-name>
              <object-id xmlns:xlink="http://www.w3.org/1999/xlink" content-type="arpha" xlink:type="simple">32E6716A-2BB2-523C-B99A-91A5A6DD606E</object-id>
              <tp:taxon-name-part taxon-name-part-type="genus" reg="Campanophyllum">Campanophyllum</tp:taxon-name-part>
              <tp:taxon-name-part taxon-name-part-type="species" reg="microsporum">microsporum</tp:taxon-name-part>
              <object-id xmlns:xlink="http://www.w3.org/1999/xlink" content-type="mycobank" xlink:type="simple">853503</object-id>
            </tp:taxon-name><tp:taxon-authority>Y.H. Ma, W.M. Chen &amp; Y.C. Zhao</tp:taxon-authority><tp:taxon-status xmlns:xlink="http://www.w3.org/1999/xlink" xlink:type="simple">sp. nov.</tp:taxon-status><xref ref-type="fig" rid="F3">Figs 3</xref><xref ref-type="fig" rid="F4">, 4</xref><xref ref-type="fig" rid="F5">, 5</xref></tp:nomenclature><tp:treatment-sec sec-type="diagnosis" id="SECID0EDMAK"><title>Diagnosis.</title><p><italic><tp:taxon-name><tp:taxon-name-part taxon-name-part-type="genus" reg="Campanophyllum">Campanophyllum</tp:taxon-name-part><tp:taxon-name-part taxon-name-part-type="species" reg="microsporum">microsporum</tp:taxon-name-part></tp:taxon-name></italic> is characterized by dorsally pseudostipitate pileus, excentric to lateral pseudostipe, crowded lamellae, cylindrical-ellipsoid basidiospores (3.0–4.2 × 1.7–2.2 µm), narrowly clavate to clavate basidia (14.5–23.0 × 3.0–4.0 µm), and cylindrical to clavate cheilocystidia (22.0–55.0 × 5.0–11.0 µm); occurrence in a deciduous forest and solitary, cespitose, scattered, or gregarious habit on rotten wood.</p></tp:treatment-sec><tp:treatment-sec sec-type="material" id="SECID0EUMAK"><title>Type.</title><p>China. Yunnan Province: Jianchuan County, Laojunshan Town (<named-content xmlns:xlink="http://www.w3.org/1999/xlink" content-type="dwc:verbatimCoordinates" xlink:type="simple"><named-content content-type="geo-json" specific-use="{&#34;type&#34;:&#34;Point&#34;,&#34;coordinates&#34;:[99.674000,26.597500]}" id="NCID0E4MAK" xlink:type="simple">26°35.85'N, 99°40.44'E</named-content></named-content>, elev. 3100 m), on rotten wood, 21 September 2023, Yuan-Hao Ma, Min Zeng &amp; Wei-Min Chen (Holotype: <abbrev xmlns:xlink="http://www.w3.org/1999/xlink" xlink:title="Herbarium of Cryptogams, Kunming Institute of Botany of the Chinese Academy of Sciences" id="ABBRID0ECNAK" xlink:type="simple">HKAS</abbrev> 133170!, ex-type: YAASM 7187).</p></tp:treatment-sec><tp:treatment-sec sec-type="etymology" id="SECID0EGNAK"><title>Etymology.</title><p>The epithet “<tp:taxon-name><tp:taxon-name-part taxon-name-part-type="genus" reg="Campanophyllum"/><tp:taxon-name-part taxon-name-part-type="species" reg="microsporum">microsporum</tp:taxon-name-part></tp:taxon-name>” refers to the smaller basidiospores compared to <italic><tp:taxon-name><tp:taxon-name-part taxon-name-part-type="genus" reg="Campanophyllum">Campanophyllum</tp:taxon-name-part><tp:taxon-name-part taxon-name-part-type="species" reg="proboscideum">proboscideum</tp:taxon-name-part></tp:taxon-name></italic>.</p></tp:treatment-sec><tp:treatment-sec sec-type="description" id="SECID0EAOAK"><title>Description.</title><p>Basidiomata pseudostipitate, dorsally and eccentrically or laterally attached to substrate, occasionally central, pendent, broadly cyphelloid to crepidotoid, lamellate. Pileus 5.0–12.0 × 4.0–9.0 cm, spathulate, flabelliform to rounded-flabelliform, sometimes subcircular; plano-convex when young and applanate when older, margin inrolled, lobate when fully expanded; surface moist, initially pale orange (5A2–4), greyish orange (5B2–3), or light orange (6A2–5), then brownish orange (6C5–6), light brown (6D5–8), often with small stains of darker colors. Context thick, fleshy, whitish, and unchanging in color when injured. Lamellae extending radially from attachment point within pseudostipe, very crowded, sometimes forked, white to off-white, sometimes with small blackish stains. Pseudostipe 0.5–2.5 × 0.4–1.0 cm, concolorous with pileus, discolouring to blackish-ochre (6E5-7, 6F7). Spore print white. Taste mild, odor indistinct.</p><fig id="F3" position="float" orientation="portrait"><object-id xmlns:xlink="http://www.w3.org/1999/xlink" content-type="doi" xlink:type="simple">10.3897/mycokeys.107.125571.figure3</object-id><object-id xmlns:xlink="http://www.w3.org/1999/xlink" content-type="arpha" xlink:type="simple">9C368AD8-FF21-55F8-B513-1D734FADFDE5</object-id><label>Figure 3.</label><caption><p>Basidiomata of <italic><tp:taxon-name><tp:taxon-name-part taxon-name-part-type="genus" reg="Campanophyllum">Campanophyllum</tp:taxon-name-part><tp:taxon-name-part taxon-name-part-type="species" reg="microsporum">microsporum</tp:taxon-name-part></tp:taxon-name></italic> in the field <bold>A</bold><abbrev xmlns:xlink="http://www.w3.org/1999/xlink" xlink:title="Herbarium of Cryptogams, Kunming Institute of Botany of the Chinese Academy of Sciences" id="ABBRID0E1OAK" xlink:type="simple">HKAS</abbrev> 133170 (Holotype) <bold>B</bold><abbrev xmlns:xlink="http://www.w3.org/1999/xlink" xlink:title="Herbarium of Cryptogams, Kunming Institute of Botany of the Chinese Academy of Sciences" id="ABBRID0EAPAK" xlink:type="simple">HKAS</abbrev> 133169. Photos by Y.H. Ma. Scale bars: 3 cm.</p></caption><graphic xmlns:xlink="http://www.w3.org/1999/xlink" xlink:href="mycokeys-107-327-g003.jpg" position="float" orientation="portrait" xlink:type="simple" id="oo_1112659.jpg"><uri content-type="original_file" xlink:type="simple">https://binary.pensoft.net/fig/1112659</uri></graphic></fig><p>Basidiospores [149/7/4] (2.7–)3.0–4.2(–4.5) × (1.5–)1.7–2.2(–2.6) µm, L<sub>m</sub> = 3.5 µm, W<sub>m</sub> = 1.9 µm, Q = 1.4–2.5, Q<sub>m</sub> = 1.8, cylindrical-ellipsoid, smooth, hyaline, thin-walled, inamyloid. Basidia (13.5–)14.5–23.0(–26.0) × (2.3–)3.0–4.2(–4.6) µm, L<sub>m</sub> = 17.6 µm, W<sub>m</sub> = 3.6 µm, Q = 3.6–7.4, Q<sub>m</sub> = 4.9, narrowly clavate to clavate, 4-spored, sterigma 0.9-2.2 µm. Cheilocystidia abundant, (17.5–)22.0–55.0(–59.0) × (4.2–)5.0–10.8(–13.9) µm, L<sub>m</sub> = 37.0 µm, W<sub>m</sub> = 7.2 µm, hyaline, thin-walled, mostly cylindrical to clavate, sometimes lageniform, rod-like, or beaked-utriform, pedunculate (1.9–12.5 × 1.8–4.1 µm). Pleurocystidia not observed. Lamellar trama hyaline, parallel, hyphae 3.6–17.6 µm in diameter, thin- to thick-walled. Pileipellis composed of repent, parallel hyphae, 4.2–11.5 (–17.0) µm in diameter, sometimes with yellow-brown, intracellular pigments. Clamp connections present in all tissues of basidiomata.</p><fig id="F4" position="float" orientation="portrait"><object-id xmlns:xlink="http://www.w3.org/1999/xlink" content-type="doi" xlink:type="simple">10.3897/mycokeys.107.125571.figure4</object-id><object-id xmlns:xlink="http://www.w3.org/1999/xlink" content-type="arpha" xlink:type="simple">C22A5559-8BAD-5B52-88BB-0BDFB8E4957C</object-id><label>Figure 4.</label><caption><p>Morphological features of <italic><tp:taxon-name><tp:taxon-name-part taxon-name-part-type="genus" reg="Campanophyllum">Campanophyllum</tp:taxon-name-part><tp:taxon-name-part taxon-name-part-type="species" reg="microsporum">microsporum</tp:taxon-name-part></tp:taxon-name></italic> on <abbrev xmlns:xlink="http://www.w3.org/1999/xlink" xlink:title="Yeast Extract Peptone Dextrose Agar" id="ABBRID0EOQAK" xlink:type="simple">YPD</abbrev> medium after 20 days in the dark in a 9 cm Petri plate (ex-type YAASM 7187) <bold>A</bold> surface of colony <bold>B</bold> reverse of colony. Photos by Y.H. Ma. Scale bars: 2 cm.</p></caption><graphic xmlns:xlink="http://www.w3.org/1999/xlink" xlink:href="mycokeys-107-327-g004.jpg" position="float" orientation="portrait" xlink:type="simple" id="oo_1112660.jpg"><uri content-type="original_file" xlink:type="simple">https://binary.pensoft.net/fig/1112660</uri></graphic></fig><p>Culture characteristics. Colonies grown on <abbrev xmlns:xlink="http://www.w3.org/1999/xlink" xlink:title="Yeast Extract Peptone Dextrose Agar" id="ABBRID0E4QAK" xlink:type="simple">YPD</abbrev> reaching 40 mm radius within 20 days at 22 °C in the dark, forming abundant aerial mycelium, usually zonate. Mycelium irregularly cottony, with common clamp connections, pallid mouse gray to pale brown in aerial mycelium with age, easily forming basidiomata in the Petri plate.</p><fig id="F5" position="float" orientation="portrait"><object-id xmlns:xlink="http://www.w3.org/1999/xlink" content-type="doi" xlink:type="simple">10.3897/mycokeys.107.125571.figure5</object-id><object-id xmlns:xlink="http://www.w3.org/1999/xlink" content-type="arpha" xlink:type="simple">330706B7-1B1C-5457-B9FC-4D5D2CA645B0</object-id><label>Figure 5.</label><caption><p>Microscopic structures of <italic><tp:taxon-name><tp:taxon-name-part taxon-name-part-type="genus" reg="Campanophyllum">Campanophyllum</tp:taxon-name-part><tp:taxon-name-part taxon-name-part-type="species" reg="microsporum">microsporum</tp:taxon-name-part></tp:taxon-name></italic> (Holotype <abbrev xmlns:xlink="http://www.w3.org/1999/xlink" xlink:title="Herbarium of Cryptogams, Kunming Institute of Botany of the Chinese Academy of Sciences" id="ABBRID0EURAK" xlink:type="simple">HKAS</abbrev> 133170) <bold>A</bold> basidiospores in Congo red <bold>B</bold> basidia in Congo red <bold>C–H</bold> cheilocystidia (<bold>C–E</bold> in KOH solution <bold>F–H</bold> in Congo red). Photos by Y.H. Ma. Scale bars: 10 µm.</p></caption><graphic xmlns:xlink="http://www.w3.org/1999/xlink" xlink:href="mycokeys-107-327-g005.jpg" position="float" orientation="portrait" xlink:type="simple" id="oo_1112661.jpg"><uri content-type="original_file" xlink:type="simple">https://binary.pensoft.net/fig/1112661</uri></graphic></fig></tp:treatment-sec><tp:treatment-sec sec-type="habitat" id="SECID0EHSAK"><title>Habitat and distribution.</title><p>Solitary, cespitose, scattered, or gregarious on rotten wood in a deciduous forest; known from Yunnan, China.</p></tp:treatment-sec><tp:treatment-sec sec-type="material" id="SECID0EMSAK"><title>Additional specimens examined.</title><p>China, Yunnan Province: Jianchuan County, Laojunshan Town, 7 July 2022, Yuan-Hao Ma, Ping Liu &amp; Yong-Chang Zhao (<abbrev xmlns:xlink="http://www.w3.org/1999/xlink" xlink:title="Herbarium of Cryptogams, Kunming Institute of Botany of the Chinese Academy of Sciences" id="ABBRID0ESSAK" xlink:type="simple">HKAS</abbrev> 133167, <abbrev xmlns:xlink="http://www.w3.org/1999/xlink" xlink:title="Herbarium of Cryptogams, Kunming Institute of Botany of the Chinese Academy of Sciences" id="ABBRID0EWSAK" xlink:type="simple">HKAS</abbrev> 133168); 26 July 2023, Yuan-Hao Ma &amp; Ping Liu (<abbrev xmlns:xlink="http://www.w3.org/1999/xlink" xlink:title="Herbarium of Cryptogams, Kunming Institute of Botany of the Chinese Academy of Sciences" id="ABBRID0E1SAK" xlink:type="simple">HKAS</abbrev> 133169).</p></tp:treatment-sec><tp:treatment-sec sec-type="notes" id="SECID0E5SAK"><title>Notes.</title><p><italic><tp:taxon-name><tp:taxon-name-part taxon-name-part-type="genus" reg="Campanophyllum">Campanophyllum</tp:taxon-name-part><tp:taxon-name-part taxon-name-part-type="species" reg="microsporum">microsporum</tp:taxon-name-part></tp:taxon-name></italic> is similar to <italic><tp:taxon-name><tp:taxon-name-part taxon-name-part-type="genus" reg="Campanophyllum">C.</tp:taxon-name-part><tp:taxon-name-part taxon-name-part-type="species" reg="proboscideum">proboscideum</tp:taxon-name-part></tp:taxon-name></italic> in both macro- and micro-morphology, including broadly cyphelloid to crepidotoid basidiomata, spathulate, flabelliform to rounded-flabelliform pileus, and very crowded lamellae; cylindrical-ellipsoid basidiospores, narrowly clavate to clavate basidia. However, several other features can distinguish the two species. Morphologically, the new species have smaller basidiospores (3.0–4.2 × 1.7–2.2 µm vs. 4–4.5 × 2–3 µm), slenderer and longer basidia (14.5–23.0 × 3.0–4.2 µm vs. 14–17 × 4.5–5.0 µm), and larger cheilocystidia (22.0–55.0 × 5.0–10.8 µm vs. 18–25 × 9–11 µm) (<xref ref-type="bibr" rid="B5">Cifuentes et al. 2003</xref>).</p></tp:treatment-sec><ref-list><ref id="B5"><mixed-citation xmlns:xlink="http://www.w3.org/1999/xlink" xlink:type="simple"><person-group><name name-style="western"><surname>Cifuentes</surname><given-names>J</given-names></name><name name-style="western"><surname>Petersen</surname><given-names>RH</given-names></name><name name-style="western"><surname>Hughes</surname><given-names>K</given-names></name></person-group> (<year>2003</year>) <article-title><italic><tp:taxon-name><tp:taxon-name-part taxon-name-part-type="genus">Campanophyllum</tp:taxon-name-part></tp:taxon-name></italic>: A new genus for an old species name.</article-title><source>Mycological Progress</source><volume>2</volume>(<issue>4</issue>): <fpage>285</fpage>–<lpage>295</lpage>. <ext-link xlink:href="10.1007/s11557-006-0066-z" ext-link-type="doi" xlink:type="simple">https://doi.org/10.1007/s11557-006-0066-z</ext-link></mixed-citation></ref></ref-list></tp:taxon-treatment>
