# Supplementary material for: ﻿Campanophyllummicrosporum (Agaricales, Agaricomycetes), Caloceramultiramosa, and Dacrymycesnaematelioides (Dacrymycetales, Dacrymycetes), three new species from Yunnan Province, southwestern China
Source: MycoKeys. 2024 Aug 13;107:327–50. doi: 10.3897/mycokeys.107.125571 (PMC11336384; doi:10.3897/mycokeys.107.125571)
Supplement: XML Treatment for Calocera multiramosa [file mycokeys.107.125571-treatment2.xml]

<!DOCTYPE tp:taxon-treatment
  PUBLIC "-//TaxonX//DTD Taxonomic Treatment Publishing DTD v0 20100105//EN" "tax-treatment-NSO.dtd">
<tp:taxon-treatment xmlns:tp="http://www.plazi.org/taxpub"><tp:treatment-meta><kwd-group><label>Taxon classification</label><kwd>
                <named-content content-type="kingdom">Fungi</named-content>
              </kwd><kwd>
                <named-content content-type="order">Dacrymycetales</named-content>
              </kwd><kwd>
                <named-content content-type="family">Dacrymycetaceae</named-content>
              </kwd></kwd-group><mixed-citation publication-type="journal"><person-group><name><surname>Ma</surname><given-names>Yuan-Hao</given-names></name><name><surname>Liu</surname><given-names>Ping</given-names></name><name><surname>Chai</surname><given-names>Hong-Mei</given-names></name><name><surname>Zeng</surname><given-names>Min</given-names></name><name><surname>Guo</surname><given-names>Yi-Yun</given-names></name><name><surname>Chen</surname><given-names>Wei-Min</given-names></name><name><surname>Zhao</surname><given-names>Yong-Chang</given-names></name></person-group><article-title>﻿<italic><tp:taxon-name><tp:taxon-name-part taxon-name-part-type="genus" reg="Campanophyllum">Campanophyllum</tp:taxon-name-part><tp:taxon-name-part taxon-name-part-type="species" reg="microsporum">microsporum</tp:taxon-name-part></tp:taxon-name></italic> (<tp:taxon-name><tp:taxon-name-part taxon-name-part-type="order">Agaricales</tp:taxon-name-part></tp:taxon-name>, <tp:taxon-name><tp:taxon-name-part taxon-name-part-type="class">Agaricomycetes</tp:taxon-name-part></tp:taxon-name>), <italic><tp:taxon-name><tp:taxon-name-part taxon-name-part-type="genus" reg="Calocera">Calocera</tp:taxon-name-part><tp:taxon-name-part taxon-name-part-type="species" reg="multiramosa">multiramosa</tp:taxon-name-part></tp:taxon-name></italic>, and <italic><tp:taxon-name><tp:taxon-name-part taxon-name-part-type="genus" reg="Dacrymyces">Dacrymyces</tp:taxon-name-part><tp:taxon-name-part taxon-name-part-type="species" reg="naematelioides">naematelioides</tp:taxon-name-part></tp:taxon-name></italic> (<tp:taxon-name><tp:taxon-name-part taxon-name-part-type="order">Dacrymycetales</tp:taxon-name-part></tp:taxon-name>, <tp:taxon-name><tp:taxon-name-part taxon-name-part-type="class">Dacrymycetes</tp:taxon-name-part></tp:taxon-name>), three new species from Yunnan Province, southwestern China</article-title><source>MycoKeys</source><day>13</day><month>08</month><year>2024</year><volume>107</volume><fpage>327</fpage><lpage>350</lpage><pub-id pub-id-type="doi">10.3897/mycokeys.107.125571</pub-id></mixed-citation></tp:treatment-meta><tp:nomenclature><label>﻿</label><tp:taxon-name>
              <object-id xmlns:xlink="http://www.w3.org/1999/xlink" content-type="arpha" xlink:type="simple">9A58478F-8AA2-51C5-8359-DBB42C73948E</object-id>
              <tp:taxon-name-part taxon-name-part-type="genus" reg="Calocera">Calocera</tp:taxon-name-part>
              <tp:taxon-name-part taxon-name-part-type="species" reg="multiramosa">multiramosa</tp:taxon-name-part>
              <object-id xmlns:xlink="http://www.w3.org/1999/xlink" content-type="mycobank" xlink:type="simple">853504</object-id>
            </tp:taxon-name><tp:taxon-authority>Y.H. Ma, W.M. Chen &amp; Y.C. Zhao</tp:taxon-authority><tp:taxon-status xmlns:xlink="http://www.w3.org/1999/xlink" xlink:type="simple">sp. nov.</tp:taxon-status><xref ref-type="fig" rid="F6">Figs 6</xref><xref ref-type="fig" rid="F7">, 7</xref><xref ref-type="fig" rid="F8">, 8</xref></tp:nomenclature><tp:treatment-sec sec-type="diagnosis" id="SECID0EUVAK"><title>Diagnosis.</title><p><italic><tp:taxon-name><tp:taxon-name-part taxon-name-part-type="genus" reg="Calocera">Calocera</tp:taxon-name-part><tp:taxon-name-part taxon-name-part-type="species" reg="multiramosa">multiramosa</tp:taxon-name-part></tp:taxon-name></italic> differs from other species of the genus by yellowish to orange basidiomata, dendroid and dichotomously branches, branched, smooth, thin-walled marginal hyphae (2.0–4.8 µm), branched, thin-walled internal hyphae (2.9–10.0 µm), cylindrical to clavate basidia (36.5–52.5 × 4.0–6.0 µm), 1–5-septate, navicular or reniform basidiospores (10.4–16.7 × 5.2–7.4 µm), occurrence in a deciduous or coniferous forest, occasionally scattered habit on standing timber.</p></tp:treatment-sec><tp:treatment-sec sec-type="material" id="SECID0EFWAK"><title>Type.</title><p>China. Yunnan Province: Shangri-La County, Pudacuo National Park (<named-content xmlns:xlink="http://www.w3.org/1999/xlink" content-type="dwc:verbatimCoordinates" xlink:type="simple"><named-content content-type="geo-json" specific-use="{&#34;type&#34;:&#34;Point&#34;,&#34;coordinates&#34;:[99.950500,27.843500]}" id="NCID0EOWAK" xlink:type="simple">27°50.61'N, 99°57.03'E</named-content></named-content>, elev. 3800 m), on standing timber, 17 August 2020, Yuan-Hao Ma, Hong-Mei Chai &amp; Wei-Min Chen (Holotype: <abbrev xmlns:xlink="http://www.w3.org/1999/xlink" xlink:title="Herbarium of Cryptogams, Kunming Institute of Botany of the Chinese Academy of Sciences" id="ABBRID0ETWAK" xlink:type="simple">HKAS</abbrev> 133171!).</p></tp:treatment-sec><tp:treatment-sec sec-type="etymology" id="SECID0EXWAK"><title>Etymology.</title><p>The epithet “<tp:taxon-name><tp:taxon-name-part taxon-name-part-type="genus" reg="Calocera"/><tp:taxon-name-part taxon-name-part-type="species" reg="multiramosa">multiramosa</tp:taxon-name-part></tp:taxon-name>” refers to abundant branches of basidiomata.</p></tp:treatment-sec><tp:treatment-sec sec-type="description" id="SECID0EGXAK"><title>Description.</title><p>Basidiomata stipitate, fasciculate, usually geminate, occasionally scattered, gelatinous, 1.5–4.0 cm in height, tough, dendroid and dichotomously branched, cylindrical or flattened, surface smooth, yellowish to orange (5B8, 6A8, 6B7–8), 0.3–0.5 cm in diameter at the upper branching part. Marginal hyphae on sterile surfaces cylindrical, branched, smooth, straight or flexuous, septate, thin-walled, hyaline, 2.0–4.8 µm in diameter. Internal hyphae branched, septate, thin-walled, hyaline, 2.9–10.0 µm in diameter. Hymenium limited to the upper surface of basidomata, amphigenous, composed of basidia and simple cylindrical hyphidia; hyphidia hyaline or pale yellow, smooth, thin-walled. Subhymenial hyphae hyaline, smooth or scabrous, thin- or slightly thick-walled, 2.5–7.3 µm in diameter. Basidia cylindrical to clavate, hyaline or pale yellow, thin-walled, becoming bifurcate when mature, (33.5–)36.5–52.5(–55.0) × (3.5–)3.8–6.1(–6.4) µm, L<sub>m</sub> = 45.1 µm, W<sub>m</sub> = 4.9 µm, sometimes with many septa. Basidiospores [102/3/3], navicular or reniform, straight or curved, with a small apiculum at the top, thin-walled with thin septa, hyaline to pale yellow, sometimes with oil drops when young and in the germination stage, (6.5–)10.4–16.7(–17.0) × (4.5–)5.2–7.4(–8.8) µm, L<sub>m</sub> = 14.3 µm, W<sub>m</sub> = 6.3 µm, Q = (1.4–)1.6–2.7(–2.8), Q<sub>m</sub> = 2.3, 1–5-septate at maturity. Germination with conidia by abnormally developing basidia with lots of septa, by hyphae with septa, or by germ tubes. Clamp connections absent in all tissues of the basidiomata.</p><fig id="F6" position="float" orientation="portrait"><object-id xmlns:xlink="http://www.w3.org/1999/xlink" content-type="doi" xlink:type="simple">10.3897/mycokeys.107.125571.figure6</object-id><object-id xmlns:xlink="http://www.w3.org/1999/xlink" content-type="arpha" xlink:type="simple">7AD681A8-19E1-5909-929A-CEBB9521A2A6</object-id><label>Figure 6.</label><caption><p>Basidiomata of <italic><tp:taxon-name><tp:taxon-name-part taxon-name-part-type="genus" reg="Calocera">Calocera</tp:taxon-name-part><tp:taxon-name-part taxon-name-part-type="species" reg="multiramosa">multiramosa</tp:taxon-name-part></tp:taxon-name></italic><bold>A</bold><abbrev xmlns:xlink="http://www.w3.org/1999/xlink" xlink:title="Herbarium of Cryptogams, Kunming Institute of Botany of the Chinese Academy of Sciences" id="ABBRID0ELYAK" xlink:type="simple">HKAS</abbrev> 133171 (Holotype) <bold>B</bold><abbrev xmlns:xlink="http://www.w3.org/1999/xlink" xlink:title="Herbarium of Cryptogams, Kunming Institute of Botany of the Chinese Academy of Sciences" id="ABBRID0ERYAK" xlink:type="simple">HKAS</abbrev> 133172 <bold>C</bold><abbrev xmlns:xlink="http://www.w3.org/1999/xlink" xlink:title="Herbarium of Cryptogams, Kunming Institute of Botany of the Chinese Academy of Sciences" id="ABBRID0EXYAK" xlink:type="simple">HKAS</abbrev> 133173. Photos by Y.H. Ma. Scale bars: 3 cm.</p></caption><graphic xmlns:xlink="http://www.w3.org/1999/xlink" xlink:href="mycokeys-107-327-g006.jpg" position="float" orientation="portrait" xlink:type="simple" id="oo_1112662.jpg"><uri content-type="original_file" xlink:type="simple">https://binary.pensoft.net/fig/1112662</uri></graphic></fig></tp:treatment-sec><tp:treatment-sec sec-type="habitat" id="SECID0EAZAK"><title>Habitat and distribution.</title><p>Geminate, occasionally scattered on standing timber in a deciduous or coniferous forest; known from Yunnan, China.</p><fig id="F7" position="float" orientation="portrait"><object-id xmlns:xlink="http://www.w3.org/1999/xlink" content-type="doi" xlink:type="simple">10.3897/mycokeys.107.125571.figure7</object-id><object-id xmlns:xlink="http://www.w3.org/1999/xlink" content-type="arpha" xlink:type="simple">DF9ACA2E-87E9-5D1A-A41F-34C0BF081FBD</object-id><label>Figure 7.</label><caption><p>Microscopic structures of <italic><tp:taxon-name><tp:taxon-name-part taxon-name-part-type="genus" reg="Calocera">Calocera</tp:taxon-name-part><tp:taxon-name-part taxon-name-part-type="species" reg="multiramosa">multiramosa</tp:taxon-name-part></tp:taxon-name></italic> in Congo red (Holotype <abbrev xmlns:xlink="http://www.w3.org/1999/xlink" xlink:title="Herbarium of Cryptogams, Kunming Institute of Botany of the Chinese Academy of Sciences" id="ABBRID0EYZAK" xlink:type="simple">HKAS</abbrev> 133171) <bold>A</bold>, <bold>B</bold> basidiospores <bold>C</bold> germinating basidiospores <bold>D</bold> probasidia, developing basidia and hyphidia <bold>E</bold> abnormal developing basidia with septa and geminations. Photos by Y.H. Ma. Scale bars: 10 µm.</p></caption><graphic xmlns:xlink="http://www.w3.org/1999/xlink" xlink:href="mycokeys-107-327-g007.jpg" position="float" orientation="portrait" xlink:type="simple" id="oo_1112663.jpg"><uri content-type="original_file" xlink:type="simple">https://binary.pensoft.net/fig/1112663</uri></graphic></fig></tp:treatment-sec><tp:treatment-sec sec-type="material" id="SECID0EL1AK"><title>Additional specimens examined.</title><p>China. Yunnan Province: Shangri-La County, Pudacuo National Park, 28 August 2021, Yuan-Hao Ma, Ping Liu &amp; Yong-Chang Zhao (<abbrev xmlns:xlink="http://www.w3.org/1999/xlink" xlink:title="Herbarium of Cryptogams, Kunming Institute of Botany of the Chinese Academy of Sciences" id="ABBRID0ER1AK" xlink:type="simple">HKAS</abbrev> 133172); Jianchuan County, Laojunshan Town, 26 July 2023, Yuan-Hao Ma &amp; Ping Liu (<abbrev xmlns:xlink="http://www.w3.org/1999/xlink" xlink:title="Herbarium of Cryptogams, Kunming Institute of Botany of the Chinese Academy of Sciences" id="ABBRID0EV1AK" xlink:type="simple">HKAS</abbrev> 133173).</p><fig id="F8" position="float" orientation="portrait"><object-id xmlns:xlink="http://www.w3.org/1999/xlink" content-type="doi" xlink:type="simple">10.3897/mycokeys.107.125571.figure8</object-id><object-id xmlns:xlink="http://www.w3.org/1999/xlink" content-type="arpha" xlink:type="simple">38DC9116-EFCF-5820-BB37-DD2C4687CA5C</object-id><label>Figure 8.</label><caption><p>Microscopic structures of <italic><tp:taxon-name><tp:taxon-name-part taxon-name-part-type="genus" reg="Calocera">Calocera</tp:taxon-name-part><tp:taxon-name-part taxon-name-part-type="species" reg="multiramosa">multiramosa</tp:taxon-name-part></tp:taxon-name></italic> in Congo red (Holotype <abbrev xmlns:xlink="http://www.w3.org/1999/xlink" xlink:title="Herbarium of Cryptogams, Kunming Institute of Botany of the Chinese Academy of Sciences" id="ABBRID0EM2AK" xlink:type="simple">HKAS</abbrev> 133171) <bold>A</bold> marginal hyphae <bold>B</bold> internal hyphae <bold>C</bold> subhymenial hyphae, probasidia, developing basidia, and hyphidia. Photos by Y.H. Ma. Scale bars: 10 µm.</p></caption><graphic xmlns:xlink="http://www.w3.org/1999/xlink" xlink:href="mycokeys-107-327-g008.jpg" position="float" orientation="portrait" xlink:type="simple" id="oo_1112664.jpg"><uri content-type="original_file" xlink:type="simple">https://binary.pensoft.net/fig/1112664</uri></graphic></fig></tp:treatment-sec><tp:treatment-sec sec-type="notes" id="SECID0E22AK"><title>Notes.</title><p><italic><tp:taxon-name><tp:taxon-name-part taxon-name-part-type="genus" reg="Calocera">Calocera</tp:taxon-name-part><tp:taxon-name-part taxon-name-part-type="species" reg="multiramosa">multiramosa</tp:taxon-name-part></tp:taxon-name></italic> resembles <italic><tp:taxon-name><tp:taxon-name-part taxon-name-part-type="genus" reg="Calocera">C.</tp:taxon-name-part><tp:taxon-name-part taxon-name-part-type="species" reg="tibetica">tibetica</tp:taxon-name-part></tp:taxon-name></italic>, <italic><tp:taxon-name><tp:taxon-name-part taxon-name-part-type="genus" reg="Calocera">C.</tp:taxon-name-part><tp:taxon-name-part taxon-name-part-type="species" reg="viscosa">viscosa</tp:taxon-name-part></tp:taxon-name></italic> and <italic><tp:taxon-name><tp:taxon-name-part taxon-name-part-type="genus" reg="Calocera">C.</tp:taxon-name-part><tp:taxon-name-part taxon-name-part-type="species" reg="mangshanensis">mangshanensis</tp:taxon-name-part></tp:taxon-name></italic> in dendrite basidiomata. However, <italic><tp:taxon-name><tp:taxon-name-part taxon-name-part-type="genus" reg="Calocera">C.</tp:taxon-name-part><tp:taxon-name-part taxon-name-part-type="species" reg="multiramosa">multiramosa</tp:taxon-name-part></tp:taxon-name></italic> is distinguished from <italic><tp:taxon-name><tp:taxon-name-part taxon-name-part-type="genus" reg="Calocera">C.</tp:taxon-name-part><tp:taxon-name-part taxon-name-part-type="species" reg="tibetica">tibetica</tp:taxon-name-part></tp:taxon-name></italic> by larger basidiospores (10.4–16.7 × 5.2–7.4 µm vs. 9.0–13.0 × 5.0–6.0 µm) with different septa (1–5 vs. 3–4) (<xref ref-type="bibr" rid="B7">Fan et al. 2021</xref>); <italic><tp:taxon-name><tp:taxon-name-part taxon-name-part-type="genus" reg="Calocera">C.</tp:taxon-name-part><tp:taxon-name-part taxon-name-part-type="species" reg="multiramosa">multiramosa</tp:taxon-name-part></tp:taxon-name></italic> differs from <italic><tp:taxon-name><tp:taxon-name-part taxon-name-part-type="genus" reg="Calocera">C.</tp:taxon-name-part><tp:taxon-name-part taxon-name-part-type="species" reg="viscosa">viscosa</tp:taxon-name-part></tp:taxon-name></italic> in larger basidia (36.5–52.5 × 3.8–6.1 µm vs. 23–42 × 3–4.5 µm) and basidiospores with different septa (1–5 vs. 0–1) (<xref ref-type="bibr" rid="B23">McNabb 1965</xref>; <xref ref-type="bibr" rid="B37">Shirouzu et al. 2009</xref>). <italic><tp:taxon-name><tp:taxon-name-part taxon-name-part-type="genus" reg="Calocera">C.</tp:taxon-name-part><tp:taxon-name-part taxon-name-part-type="species" reg="multiramosa">multiramosa</tp:taxon-name-part></tp:taxon-name></italic> can be distinguished from <italic><tp:taxon-name><tp:taxon-name-part taxon-name-part-type="genus" reg="Calocera">C.</tp:taxon-name-part><tp:taxon-name-part taxon-name-part-type="species" reg="mangshanensis">mangshanensis</tp:taxon-name-part></tp:taxon-name></italic> by larger (10.4–16.7 × 5.2–7.4 µm vs. 10.0–13.0 × 4.5–5.5 µm), more septate (1–5 vs. 0–1) basidiospores (<xref ref-type="bibr" rid="B18">Liu and Fan 1989</xref>). The new species grows on angiosperm and gymnosperm wood, while <italic><tp:taxon-name><tp:taxon-name-part taxon-name-part-type="genus" reg="Calocera">C.</tp:taxon-name-part><tp:taxon-name-part taxon-name-part-type="species" reg="tibetica">tibetica</tp:taxon-name-part></tp:taxon-name></italic> and <italic><tp:taxon-name><tp:taxon-name-part taxon-name-part-type="genus" reg="Calocera">C.</tp:taxon-name-part><tp:taxon-name-part taxon-name-part-type="species" reg="viscosa">viscosa</tp:taxon-name-part></tp:taxon-name></italic> only grows on gymnosperm wood and <italic><tp:taxon-name><tp:taxon-name-part taxon-name-part-type="genus" reg="Calocera">C.</tp:taxon-name-part><tp:taxon-name-part taxon-name-part-type="species" reg="mangshanensis">mangshanensis</tp:taxon-name-part></tp:taxon-name></italic> only grows on decayed angiosperm wood (<xref ref-type="bibr" rid="B23">McNabb 1965</xref>; <xref ref-type="bibr" rid="B18">Liu and Fan 1989</xref>; <xref ref-type="bibr" rid="B30">Oberwinkler 2014</xref>). <italic><tp:taxon-name><tp:taxon-name-part taxon-name-part-type="genus" reg="Calocera">C.</tp:taxon-name-part><tp:taxon-name-part taxon-name-part-type="species" reg="multiramosa">multiramosa</tp:taxon-name-part></tp:taxon-name></italic> can be distinguished from <italic><tp:taxon-name><tp:taxon-name-part taxon-name-part-type="genus" reg="Calocera">C.</tp:taxon-name-part><tp:taxon-name-part taxon-name-part-type="species" reg="cornea">cornea</tp:taxon-name-part></tp:taxon-name></italic> by the size of the basidiomata (1.5–4.0 cm vs. 0.1–0.5 cm high) (<xref ref-type="bibr" rid="B37">Shirouzu et al. 2009</xref>), and <italic><tp:taxon-name><tp:taxon-name-part taxon-name-part-type="genus" reg="Calocera">C.</tp:taxon-name-part><tp:taxon-name-part taxon-name-part-type="species" reg="furcata">furcata</tp:taxon-name-part></tp:taxon-name></italic> by the mature basidiospores with different septa (1–5 vs. 1–3) (<xref ref-type="bibr" rid="B23">McNabb 1965</xref>). The specimen of <italic><tp:taxon-name><tp:taxon-name-part taxon-name-part-type="genus" reg="Calocera">C.</tp:taxon-name-part><tp:taxon-name-part taxon-name-part-type="species" reg="multiramosa">multiramosa</tp:taxon-name-part></tp:taxon-name></italic>, collected from the Laojun Mountain could not be designated as the holotype because of many immature basidiospores. Therefore, the specimen of <italic><tp:taxon-name><tp:taxon-name-part taxon-name-part-type="genus" reg="Calocera">C.</tp:taxon-name-part><tp:taxon-name-part taxon-name-part-type="species" reg="multiramosa">multiramosa</tp:taxon-name-part></tp:taxon-name></italic> collected from a coniferous forest in the Pudacuo National Park was designated as the holotype.</p></tp:treatment-sec><ref-list><ref id="B7"><mixed-citation xmlns:xlink="http://www.w3.org/1999/xlink" xlink:type="simple"><person-group><name name-style="western"><surname>Fan</surname><given-names>L-F</given-names></name><name name-style="western"><surname>Wu</surname><given-names>Y-D</given-names></name><name name-style="western"><surname>Wu</surname><given-names>F</given-names></name><name name-style="western"><surname>Dai</surname><given-names>Y-C</given-names></name></person-group> (<year>2021</year>) <article-title><italic><tp:taxon-name><tp:taxon-name-part taxon-name-part-type="genus">Calocera</tp:taxon-name-part><tp:taxon-name-part taxon-name-part-type="species">tibetica</tp:taxon-name-part></tp:taxon-name></italic> sp. nov. (<tp:taxon-name><tp:taxon-name-part taxon-name-part-type="family">Dacrymycetaceae</tp:taxon-name-part></tp:taxon-name>, <tp:taxon-name><tp:taxon-name-part taxon-name-part-type="order">Dacrymycetales</tp:taxon-name-part></tp:taxon-name>) from southwestern China.</article-title><source>Phytotaxa</source><volume>500</volume>(<issue>2</issue>): <fpage>133</fpage>–<lpage>141</lpage>. <ext-link xlink:href="10.11646/phytotaxa.500.2.6" ext-link-type="doi" xlink:type="simple">https://doi.org/10.11646/phytotaxa.500.2.6</ext-link></mixed-citation></ref><ref id="B23"><mixed-citation xmlns:xlink="http://www.w3.org/1999/xlink" xlink:type="simple"><person-group><name name-style="western"><surname>McNabb</surname><given-names>RFR</given-names></name></person-group> (<year>1965</year>) <article-title>Taxonomic studies in the <tp:taxon-name><tp:taxon-name-part taxon-name-part-type="family">Dacrymycetaceae</tp:taxon-name-part></tp:taxon-name>: II. <italic><tp:taxon-name><tp:taxon-name-part taxon-name-part-type="genus">Calocera</tp:taxon-name-part></tp:taxon-name></italic> (Fries) Fries.</article-title><source>New Zealand Journal of Botany</source><volume>3</volume>(<issue>1</issue>): <fpage>31</fpage>–<lpage>58</lpage>. <ext-link xlink:href="10.1080/0028825X.1965.10428712" ext-link-type="doi" xlink:type="simple">https://doi.org/10.1080/0028825X.1965.10428712</ext-link></mixed-citation></ref><ref id="B37"><mixed-citation xmlns:xlink="http://www.w3.org/1999/xlink" xlink:type="simple"><person-group><name name-style="western"><surname>Shirouzu</surname><given-names>T</given-names></name><name name-style="western"><surname>Hirose</surname><given-names>D</given-names></name><name name-style="western"><surname>Tokumasu</surname><given-names>S</given-names></name></person-group> (<year>2009</year>) <article-title>Taxonomic study of the Japanese <tp:taxon-name><tp:taxon-name-part taxon-name-part-type="class">Dacrymycetes</tp:taxon-name-part></tp:taxon-name>.</article-title><source>Persoonia - Molecular Phylogeny and Evolution of <tp:taxon-name><tp:taxon-name-part taxon-name-part-type="kingdom">Fungi</tp:taxon-name-part></tp:taxon-name></source><volume>23</volume>: <fpage>16</fpage>–<lpage>34</lpage>. <ext-link xlink:href="10.3767/003158509X468443" ext-link-type="doi" xlink:type="simple">https://doi.org/10.3767/003158509X468443</ext-link></mixed-citation></ref><ref id="B18"><mixed-citation xmlns:xlink="http://www.w3.org/1999/xlink" xlink:type="simple"><person-group><name name-style="western"><surname>Liu</surname><given-names>B</given-names></name><name name-style="western"><surname>Fan</surname><given-names>L</given-names></name></person-group> (<year>1989</year>) <article-title>Two new species of <tp:taxon-name><tp:taxon-name-part taxon-name-part-type="family">Dacrymycetaceae</tp:taxon-name-part></tp:taxon-name> from China.</article-title><source>Acta Microbiologica Sinica</source><volume>8</volume>(<issue>1</issue>): <fpage>22</fpage>–<lpage>24</lpage>.</mixed-citation></ref><ref id="B30"><mixed-citation xmlns:xlink="http://www.w3.org/1999/xlink" xlink:type="simple"><person-group><name name-style="western"><surname>Oberwinkler</surname><given-names>F</given-names></name></person-group> (<year>2014</year>) <article-title><tp:taxon-name><tp:taxon-name-part taxon-name-part-type="class">Dacrymycetes</tp:taxon-name-part></tp:taxon-name>.</article-title> In: <person-group><name name-style="western"><surname>McLaughlin</surname><given-names>DJ</given-names></name><name name-style="western"><surname>Spatafora</surname><given-names>JW</given-names></name></person-group> (<role>Eds</role>) <issue-title>Systematics and Evolution: Part A, The Mycota.</issue-title><source>Springer, Berlin, Heidelberg</source>, <fpage>357</fpage>–<lpage>372</lpage>. <ext-link xlink:href="10.1007/978-3-642-55318-9_13" ext-link-type="doi" xlink:type="simple">https://doi.org/10.1007/978-3-642-55318-9_13</ext-link></mixed-citation></ref></ref-list></tp:taxon-treatment>
