# Supplementary material for: ﻿Campanophyllummicrosporum (Agaricales, Agaricomycetes), Caloceramultiramosa, and Dacrymycesnaematelioides (Dacrymycetales, Dacrymycetes), three new species from Yunnan Province, southwestern China
Source: MycoKeys. 2024 Aug 13;107:327–50. doi: 10.3897/mycokeys.107.125571 (PMC11336384; doi:10.3897/mycokeys.107.125571)
Supplement: XML Treatment for Dacrymyces naematelioides [file mycokeys.107.125571-treatment3.xml]

<!DOCTYPE tp:taxon-treatment
  PUBLIC "-//TaxonX//DTD Taxonomic Treatment Publishing DTD v0 20100105//EN" "tax-treatment-NSO.dtd">
<tp:taxon-treatment xmlns:tp="http://www.plazi.org/taxpub"><tp:treatment-meta><kwd-group><label>Taxon classification</label><kwd>
                <named-content content-type="kingdom">Fungi</named-content>
              </kwd><kwd>
                <named-content content-type="order">Dacrymycetales</named-content>
              </kwd><kwd>
                <named-content content-type="family">Dacrymycetaceae</named-content>
              </kwd></kwd-group><mixed-citation publication-type="journal"><person-group><name><surname>Ma</surname><given-names>Yuan-Hao</given-names></name><name><surname>Liu</surname><given-names>Ping</given-names></name><name><surname>Chai</surname><given-names>Hong-Mei</given-names></name><name><surname>Zeng</surname><given-names>Min</given-names></name><name><surname>Guo</surname><given-names>Yi-Yun</given-names></name><name><surname>Chen</surname><given-names>Wei-Min</given-names></name><name><surname>Zhao</surname><given-names>Yong-Chang</given-names></name></person-group><article-title>﻿<italic><tp:taxon-name><tp:taxon-name-part taxon-name-part-type="genus" reg="Campanophyllum">Campanophyllum</tp:taxon-name-part><tp:taxon-name-part taxon-name-part-type="species" reg="microsporum">microsporum</tp:taxon-name-part></tp:taxon-name></italic> (<tp:taxon-name><tp:taxon-name-part taxon-name-part-type="order">Agaricales</tp:taxon-name-part></tp:taxon-name>, <tp:taxon-name><tp:taxon-name-part taxon-name-part-type="class">Agaricomycetes</tp:taxon-name-part></tp:taxon-name>), <italic><tp:taxon-name><tp:taxon-name-part taxon-name-part-type="genus" reg="Calocera">Calocera</tp:taxon-name-part><tp:taxon-name-part taxon-name-part-type="species" reg="multiramosa">multiramosa</tp:taxon-name-part></tp:taxon-name></italic>, and <italic><tp:taxon-name><tp:taxon-name-part taxon-name-part-type="genus" reg="Dacrymyces">Dacrymyces</tp:taxon-name-part><tp:taxon-name-part taxon-name-part-type="species" reg="naematelioides">naematelioides</tp:taxon-name-part></tp:taxon-name></italic> (<tp:taxon-name><tp:taxon-name-part taxon-name-part-type="order">Dacrymycetales</tp:taxon-name-part></tp:taxon-name>, <tp:taxon-name><tp:taxon-name-part taxon-name-part-type="class">Dacrymycetes</tp:taxon-name-part></tp:taxon-name>), three new species from Yunnan Province, southwestern China</article-title><source>MycoKeys</source><day>13</day><month>08</month><year>2024</year><volume>107</volume><fpage>327</fpage><lpage>350</lpage><pub-id pub-id-type="doi">10.3897/mycokeys.107.125571</pub-id></mixed-citation></tp:treatment-meta><tp:nomenclature><label>﻿</label><tp:taxon-name>
              <object-id xmlns:xlink="http://www.w3.org/1999/xlink" content-type="arpha" xlink:type="simple">BF63772A-2D5D-55A6-AA67-41FDC5F695C3</object-id>
              <tp:taxon-name-part taxon-name-part-type="genus" reg="Dacrymyces">Dacrymyces</tp:taxon-name-part>
              <tp:taxon-name-part taxon-name-part-type="species" reg="naematelioides">naematelioides</tp:taxon-name-part>
              <object-id xmlns:xlink="http://www.w3.org/1999/xlink" content-type="mycobank" xlink:type="simple">853505</object-id>
            </tp:taxon-name><tp:taxon-authority>Y.H. Ma, W.M. Chen &amp; Y.C. Zhao</tp:taxon-authority><tp:taxon-status xmlns:xlink="http://www.w3.org/1999/xlink" xlink:type="simple">sp. nov.</tp:taxon-status><xref ref-type="fig" rid="F9">Figs 9</xref><xref ref-type="fig" rid="F10">, 10</xref><xref ref-type="fig" rid="F11">, 11</xref></tp:nomenclature><tp:treatment-sec sec-type="diagnosis" id="SECID0EBFBK"><title>Diagnosis.</title><p><italic><tp:taxon-name><tp:taxon-name-part taxon-name-part-type="genus" reg="Dacrymyces">Dacrymyces</tp:taxon-name-part><tp:taxon-name-part taxon-name-part-type="species" reg="naematelioides">naematelioides</tp:taxon-name-part></tp:taxon-name></italic> differs from other species of the genus by stipitate and cerebriform basidiomata, smooth or roughened, simple or branched, septate marginal hyphae (3.0–8.5 µm), smooth or roughened, thin-walled, branched, and septate internal hyphae (2.3–11.0 µm), cylindrical to clavate, smooth or roughened basidia (38.5–79.5 × 6.5–10.6 µm), broadly elliptic-fusiform, 7-septate mature basidiospores (18.5–28.6 × 8.9–13.8 µm), the absence of clamp connections, occurrence in a deciduous forest, and fasciculate, gregarious, or scattered habit on rotten wood.</p><fig id="F9" position="float" orientation="portrait"><object-id xmlns:xlink="http://www.w3.org/1999/xlink" content-type="doi" xlink:type="simple">10.3897/mycokeys.107.125571.figure9</object-id><object-id xmlns:xlink="http://www.w3.org/1999/xlink" content-type="arpha" xlink:type="simple">92C9C623-4686-546E-B190-F4D372F46B9B</object-id><label>Figure 9.</label><caption><p>Basidiomata of <italic><tp:taxon-name><tp:taxon-name-part taxon-name-part-type="genus" reg="Dacrymyces">Dacrymyces</tp:taxon-name-part><tp:taxon-name-part taxon-name-part-type="species" reg="naematelioides">naematelioides</tp:taxon-name-part></tp:taxon-name></italic><bold>A–D</bold><abbrev xmlns:xlink="http://www.w3.org/1999/xlink" xlink:title="Herbarium of Cryptogams, Kunming Institute of Botany of the Chinese Academy of Sciences" id="ABBRID0EHGBK" xlink:type="simple">HKAS</abbrev> 133174 (Holotype). Photos by Y.H. Ma. Scale bars: 3 cm.</p></caption><graphic xmlns:xlink="http://www.w3.org/1999/xlink" xlink:href="mycokeys-107-327-g009.jpg" position="float" orientation="portrait" xlink:type="simple" id="oo_1112665.jpg"><uri content-type="original_file" xlink:type="simple">https://binary.pensoft.net/fig/1112665</uri></graphic></fig></tp:treatment-sec><tp:treatment-sec sec-type="material" id="SECID0EQGBK"><title>Type.</title><p>China. Yunnan Province: Jianchuan County, Laojunshan Town (<named-content xmlns:xlink="http://www.w3.org/1999/xlink" content-type="dwc:verbatimCoordinates" xlink:type="simple"><named-content content-type="geo-json" specific-use="{&#34;type&#34;:&#34;Point&#34;,&#34;coordinates&#34;:[99.674333,26.597667]}" id="NCID0EZGBK" xlink:type="simple">26°35.86'N, 99°40.46'E</named-content></named-content>, elev. 3100 m), 21 September 2023, Yuan-Hao Ma, Min Zeng &amp; Wei-min Chen (Holotype: <abbrev xmlns:xlink="http://www.w3.org/1999/xlink" xlink:title="Herbarium of Cryptogams, Kunming Institute of Botany of the Chinese Academy of Sciences" id="ABBRID0E5GBK" xlink:type="simple">HKAS</abbrev> 133174!).</p><fig id="F10" position="float" orientation="portrait"><object-id xmlns:xlink="http://www.w3.org/1999/xlink" content-type="doi" xlink:type="simple">10.3897/mycokeys.107.125571.figure10</object-id><object-id xmlns:xlink="http://www.w3.org/1999/xlink" content-type="arpha" xlink:type="simple">6EBFA2AC-0865-54BD-8ECB-D5163BC81DE9</object-id><label>Figure 10.</label><caption><p>Microscopic structures of <italic><tp:taxon-name><tp:taxon-name-part taxon-name-part-type="genus" reg="Dacrymyces">Dacrymyces</tp:taxon-name-part><tp:taxon-name-part taxon-name-part-type="species" reg="naematelioides">naematelioides</tp:taxon-name-part></tp:taxon-name></italic> (Holotype <abbrev xmlns:xlink="http://www.w3.org/1999/xlink" xlink:title="Herbarium of Cryptogams, Kunming Institute of Botany of the Chinese Academy of Sciences" id="ABBRID0EVHBK" xlink:type="simple">HKAS</abbrev> 133174) <bold>A</bold> immature and mature basidiospores in Congo red and KOH solution <bold>B</bold> probasidia, developing basidia and hyphidia in Congo red. Photos by Y.H. Ma. Scale bars: 10 µm.</p></caption><graphic xmlns:xlink="http://www.w3.org/1999/xlink" xlink:href="mycokeys-107-327-g010.jpg" position="float" orientation="portrait" xlink:type="simple" id="oo_1112666.jpg"><uri content-type="original_file" xlink:type="simple">https://binary.pensoft.net/fig/1112666</uri></graphic></fig></tp:treatment-sec><tp:treatment-sec sec-type="etymology" id="SECID0ECIBK"><title>Etymology.</title><p>The epithet “<tp:taxon-name><tp:taxon-name-part taxon-name-part-type="genus" reg="Dacrymyces"/><tp:taxon-name-part taxon-name-part-type="species" reg="naematelioides">naematelioides</tp:taxon-name-part></tp:taxon-name>” refers to the similarity of the new species in terms of macromorphological features to <italic><tp:taxon-name><tp:taxon-name-part taxon-name-part-type="genus" reg="Naematelia">Naematelia</tp:taxon-name-part><tp:taxon-name-part taxon-name-part-type="species" reg="aurantialba">aurantialba</tp:taxon-name-part></tp:taxon-name></italic>.</p></tp:treatment-sec><tp:treatment-sec sec-type="description" id="SECID0E3IBK"><title>Description.</title><p>Basidiomata stipitate, fasciculate and conspicuous, gregarious or scattered, gelatinous when fresh, cerebriform, 2.5–4.5 cm high, surface smooth, orange to light brown (6A8, 6D7–8), occasionally colorless, stipe flat cylindrical, usually with white hairs. Marginal hyphae on sterile surfaces of basidiocarps cylindrical, simple or branched, smooth or roughened, straight or flexuous, septate, thick-walled, hyaline, 3.0–8.5 µm in diameter. Internal hyphae branched, septate, thin-walled, hyaline, smooth or roughened, 2.3–11.0 µm in diameter. Hymenium limited to the upper surface of the basidoma, amphigenous, composed of basidia and simple cylindrical hyphidia; hyphidia hyaline or pale yellow, smooth, thin-walled. Subhymenial hyphae, smooth or roughened, thin- to thick-walled, 2.5–5.3 µm in diameter. Basidia cylindrical to clavate, smooth or roughened, pale yellow, thin-walled, becoming bifurcate, (30.0–)38.5–79.5(–83.5) × (5.5–)6.5–10.6(–11.1) µm, L<sub>m</sub> = 60.2 µm, W<sub>m</sub> = 8.3 µm. Basidiospores [95/5/1], broadly and elliptic-fusiform, with a small apiculum at the base, thin-walled, pale yellow, with oil drops when young, (16.5–)18.5–28.5(–29.5) × (8.7–)8.9–13.8(–14.6) µm, L<sub>m</sub> = 23.9 µm, W<sub>m</sub> = 11.0 µm, Q = (1.5–)1.8–2.4(–2.5), Q<sub>m</sub> = 2.2, usually 7–septate, rarely 3– or 4– septate at maturity. Germination not observed. Clamp connections absent in all tissues of the basidiomata.</p><fig id="F11" position="float" orientation="portrait"><object-id xmlns:xlink="http://www.w3.org/1999/xlink" content-type="doi" xlink:type="simple">10.3897/mycokeys.107.125571.figure11</object-id><object-id xmlns:xlink="http://www.w3.org/1999/xlink" content-type="arpha" xlink:type="simple">665776B5-D04E-5F68-AEFD-35B237CEC420</object-id><label>Figure 11.</label><caption><p>Microscopic structures of <italic><tp:taxon-name><tp:taxon-name-part taxon-name-part-type="genus" reg="Dacrymyces">Dacrymyces</tp:taxon-name-part><tp:taxon-name-part taxon-name-part-type="species" reg="naematelioides">naematelioides</tp:taxon-name-part></tp:taxon-name></italic> (Holotype <abbrev xmlns:xlink="http://www.w3.org/1999/xlink" xlink:title="Herbarium of Cryptogams, Kunming Institute of Botany of the Chinese Academy of Sciences" id="ABBRID0E6JBK" xlink:type="simple">HKAS</abbrev> 133174) <bold>A</bold> marginal hyphae <bold>B</bold> internal hyphae <bold>C</bold> subhymenial hyphae. Photos by Y.H. Ma. Scale bars: 10 µm.</p></caption><graphic xmlns:xlink="http://www.w3.org/1999/xlink" xlink:href="mycokeys-107-327-g011.jpg" position="float" orientation="portrait" xlink:type="simple" id="oo_1112667.jpg"><uri content-type="original_file" xlink:type="simple">https://binary.pensoft.net/fig/1112667</uri></graphic></fig></tp:treatment-sec><tp:treatment-sec sec-type="habitat" id="SECID0EOKBK"><title>Habitat and distribution.</title><p>Fasciculate, gregarious, or scattered habit on rotten wood, and occurrence in a deciduous forest; known from Yunnan, China.</p></tp:treatment-sec><tp:treatment-sec sec-type="notes" id="SECID0ETKBK"><title>Notes.</title><p><italic><tp:taxon-name><tp:taxon-name-part taxon-name-part-type="genus" reg="Dacrymyces">Dacrymyces</tp:taxon-name-part><tp:taxon-name-part taxon-name-part-type="species" reg="naematelioides">naematelioides</tp:taxon-name-part></tp:taxon-name></italic> resembles <italic><tp:taxon-name><tp:taxon-name-part taxon-name-part-type="genus" reg="Dacrymyces">D.</tp:taxon-name-part><tp:taxon-name-part taxon-name-part-type="species" reg="chrysospermus">chrysospermus</tp:taxon-name-part></tp:taxon-name></italic> and <italic><tp:taxon-name><tp:taxon-name-part taxon-name-part-type="genus" reg="Dacrymyces">D.</tp:taxon-name-part><tp:taxon-name-part taxon-name-part-type="species" reg="dictyosporus">dictyosporus</tp:taxon-name-part></tp:taxon-name></italic> in shape and size of basidiomata. Microscopically, <italic><tp:taxon-name><tp:taxon-name-part taxon-name-part-type="genus" reg="Dacrymyces">D.</tp:taxon-name-part><tp:taxon-name-part taxon-name-part-type="species" reg="chrysospermus">chrysospermus</tp:taxon-name-part></tp:taxon-name></italic> differs from <italic><tp:taxon-name><tp:taxon-name-part taxon-name-part-type="genus" reg="Dacrymyces">D.</tp:taxon-name-part><tp:taxon-name-part taxon-name-part-type="species" reg="naematelioides">naematelioides</tp:taxon-name-part></tp:taxon-name></italic> by narrower basidia (4–6.5 µm vs. 6.5–10.6 µm in width) and smaller basidiospores (16.5–23 × 5–7.5 µm vs. 18.5–28.6 ×8.9–13.8 µm), and <italic><tp:taxon-name><tp:taxon-name-part taxon-name-part-type="genus" reg="Dacrymyces">D.</tp:taxon-name-part><tp:taxon-name-part taxon-name-part-type="species" reg="dictyosporus">dictyosporus</tp:taxon-name-part></tp:taxon-name></italic> differs by smooth basidia and thick-walled basidiospores (<xref ref-type="bibr" rid="B21">Martin et al. 1958</xref>; <xref ref-type="bibr" rid="B24">McNabb 1973</xref>).</p></tp:treatment-sec><ref-list><ref id="B21"><mixed-citation xmlns:xlink="http://www.w3.org/1999/xlink" xlink:type="simple"><person-group><name name-style="western"><surname>Martin</surname><given-names>GW</given-names></name><name name-style="western"><surname>Luttrell</surname><given-names>ES</given-names></name><name name-style="western"><surname>Karling</surname><given-names>JS</given-names></name><name name-style="western"><surname>Stuehling Jr</surname><given-names>JJ</given-names></name><name name-style="western"><surname>Ziegler</surname><given-names>AW</given-names></name></person-group> (<year>1958</year>) <article-title>Notes and brief articles.</article-title><source>Mycologia</source><volume>50</volume>(<issue>6</issue>): <fpage>939</fpage>–<lpage>948</lpage>. <ext-link xlink:href="10.1080/00275514.1958.12024785" ext-link-type="doi" xlink:type="simple">https://doi.org/10.1080/00275514.1958.12024785</ext-link></mixed-citation></ref><ref id="B24"><mixed-citation xmlns:xlink="http://www.w3.org/1999/xlink" xlink:type="simple"><person-group><name name-style="western"><surname>McNabb</surname><given-names>RFR</given-names></name></person-group> (<year>1973</year>) <article-title>Taxonomic studies in the dacrymycetaceae VIII. <italic><tp:taxon-name><tp:taxon-name-part taxon-name-part-type="genus">Dacrymyces</tp:taxon-name-part></tp:taxon-name></italic> Nees ex Fries.</article-title><source>New Zealand Journal of Botany</source><volume>11</volume>(<issue>3</issue>): <fpage>461</fpage>–<lpage>524</lpage>. <ext-link xlink:href="10.1080/0028825X.1973.10430296" ext-link-type="doi" xlink:type="simple">https://doi.org/10.1080/0028825X.1973.10430296</ext-link></mixed-citation></ref></ref-list></tp:taxon-treatment>
